# Supplementary material for: PDE4 Gene Family Variants Are Associated with Response to Apremilast Treatment in Psoriasis
Source: Genes (Basel). 2024 Mar 17;15(3):369. doi: 10.3390/genes15030369 (PMC10970167; doi:10.3390/genes15030369)
Supplement: Supplementary file 1 [file genes-15-00369-s001.zip › Table S1.xlsx]

## Sheet: Φύλλο1
Table S1: LncRNAs that target PDE4 transcripts
lncRNA*	target gene	GRCh37 genome coordinates	SNPs**
DIGIT	PDE4A	chr14: 95,234,560-95,236,450
HIPSTR	PDE4A	chr6: 10,404,735-10,408,161
DEANR1	PDE4A	chr20: 22,528,301-22,559,280	rs6036144, rs6048184, rs6048186, rs117178593, rs6048191, rs6048192, rs4815127, rs1203883, rs1203886, rs77899123, rs6048196, rs1203889, rs2277762, rs2277763, rs1203892, rs11087387, rs11087388, rs6048199, rs6048200, rs73300990, rs73300991, rs13042661, rs6137690, rs6036152
TINCR	PDE4A, PDE4B	chr19: 5,558,178-5,578,360	rs8113645, rs8112148
lincIRX5 (CRNDE)	PDE4B, PDE4C	chr16: 54,879,101-54,963,101	rs77368538, rs7193444, rs4555155, rs117544480, rs79920182, rs76486095, rs72800495, rs74021912, rs79587910
GAS5	PDE4B, PDE4C	chr1: 173,827,697-173,838,020	rs79243836, rs79315403
NRAV	PDE4B	chr12: 120,925,882-120,933,757	rs117807066, rs580016
NBAT1	PDE4B	chr6: 22,133,434-22,147,422	rs77443438, rs9466269, rs5011719, rs11964838, rs6939340, rs9358492, rs41378447
ANRIL	PDE4B	chr9: 21,994,138-22,128,102	rs55797833, rs3217992, rs1063192, rs2106119, rs643319, rs523096, rs564398, rs7865618, rs2157719, rs2151280, rs78266932, rs1008878, rs1556515, rs1333037, rs17694493, rs944799, rs6475604, rs7030641, rs7866783, rs10120688, rs2383205, rs1537378, rs4977754, rs1011970, rs8181050, rs4977756, rs4451405, rs10757269, rs9632885, rs7855162, rs10116277, rs6475606, ilmnseq_rs1333040_ilmndup1, ilmnseq_rs1333040…
CCDC144NL-AS1	PDE4B	chr17: 20,771,746-20,905,589	rs371562984, rs72838165, rs12450581, rs8064382, rs8067705, rs4473257, rs10445414, rs9912200, rs7208679, rs4985934, rs11655512, rs11204328, rs75883746, rs56078966
LINC00941	PDE4B	chr12: 30,908,101-30,955,536	rs11051070, rs7312385, rs1485354, rs112648839, rs73082096, rs2434118, rs12297445, rs33202, rs11051089
MIR503HG	PDE4B	chrX: 133,677,149-133,680,672	rs17396
hTR (TERC)	PDE4B	chr3: 169,482,308-169,482,848
IRENA (LINC01727 )	PDE4B	chr20: 21,538,055-21,647,259	rs76266681, rs73129835, rs6082455, rs6047490, rs77087491, rs6082469, rs1024207, rs77176020, rs6047522, rs2224305, rs718881, rs6047533, rs80183292, rs2143671, rs6035917
NORAD	PDE4C	chr20: 34,633,540-34,638,940	rs3171389
BALR-2 (CDK6-AS1)	PDE4C	chr7: 92,465,681-92,546,502	rs4285416, rs6951373, rs74475646, rs17771549, rs6950425, rs76652464, rs10272533, rs6946635, rs13229771
LINC00565 (SWINGN)	PDE4C	chr13: 114,626,025-114,631,964
GATA6-AS1	PDE4C	chr18: 19,744,847-19,749,839	rs73390820
* LncRNA2Target v3 database identifiers
** SNPs within the respective lncRNA
