# Supplementary material for: PDE4 Gene Family Variants Are Associated with Response to Apremilast Treatment in Psoriasis
Source: Genes (Basel). 2024 Mar 17;15(3):369. doi: 10.3390/genes15030369 (PMC10970167; doi:10.3390/genes15030369)
Supplement: Supplementary file 1 [file genes-15-00369-s001.zip › Table S2.xlsx]

## Sheet: all miRNAs
Table S2: miRNAs that target PDE4 and CYP3A4 transcripts
ID*	miRNA	target	position (GRCh38/GRCh37 coordinates)	SNPs within the miRNA**	SNPs in LD (r2>0.7, D'>0.7) with miRNA SNPs
MIRT614097	hsa-miR-6727-3p	PDE4C	chr1: 1,312,502 - 1,312,566 / chr1: 1,247,882-1,247,946	rs755581282 rs1173907345 rs1383965072 rs754385797 rs376600037 rs150027275 rs1203398979 rs372829048	rs544791333, rs143767987, rs137872143, rs182355293, rs539381369, rs542078605, rs187306083, rs143249917, rs527922373, rs539963690, rs139017531, rs560492615, rs184302672, rs543604100, rs562428765, rs569962265, rs564930331
MIRT529285	hsa-miR-551a	PDE4C	chr1: 3,560,695 - 3,560,790 / chr1: 3,477,259-3,477,354	rs1183731583 rs187195064 rs748054931 rs1266304979 rs1209102239 rs1307890658	rs144139395, rs148697472, rs142218442, rs149727730, rs145133905, rs143814672, rs145133905, rs149727730, rs143814672, rs142218442, rs144139395, rs148697472, rs142218442, rs148697472, rs149727730, rs145133905, rs185835182, rs145133905, rs148031076, rs143574151, rs553775158, rs56365936, rs144139395, rs148697472, rs139824312, rs143814672, rs142218442, rs149317421, rs141493141, rs111302158, rs75346041…
MIRT678438	hsa-miR-5697	PDE4C	chr1: 9,967,381 - 9,967,458 / chr1:10,027,439-10,027,516	rs1331648425 rs1473721376 rs1182430201 rs1412783585
MIRT492788	hsa-miR-6729-5p	PDE4A	chr1: 12,029,158 - 12,029,222 / chr1: 12,089,215-12,089,279	rs1255683522 rs1333142191 rs778378615 rs75036690 rs371367345 rs770892886 rs1053970923 rs1402927336 rs759908249 rs770211010 rs1376461303	rs111728371, rs112396200, rs11553681, rs115759901, rs115886388, rs115932092, rs116890833, rs116895314, rs116915438, rs116921504, rs116965484, rs116976793, rs116980326, rs117046591, rs117065681, rs117146839, rs117238194, rs117309840, rs117351272, rs117352513, rs117352807, rs117372488, rs117434721, rs117443031, rs117453657, rs117467328, rs117493801, rs117512839, rs117522684, rs117600943, rs11760429…
MIRT492800	hsa-miR-6127	PDE4A	chr1: 22,633,258 - 22,633,366 / chr1: 22,959,751-22,959,859	rs1235631264 rs1456508376 rs961421537 rs1017317298 rs1188516918 rs564733534 rs777916911	rs78999870, rs189264013, rs149303498, rs148537315
MIRT492802	hsa-miR-4419a (This entry is discontinued)	PDE4A	chr1: 23,057,858 - 23,057,934
MIRT149366	hsa-miR-6731-5p	PDE4A	chr1: 24,919,345 - 24,919,416 / chr1: 25,245,836-25,245,907	rs899232823 rs754415804 rs1240589556 rs564419971 rs1306953565 rs766263437	rs145777462
MIRT678433	hsa-miR-1976 (This entry corresponds to 3 locations in Ensembl database)	PDE4C	chr1: 26,554,542 - 26,554,593	rs972150493 rs765589931 rs1478358767 rs1173366847 rs985342579 rs1208235584
MIRT739347	hsa-miR-5095 (This entry maps to 3 different locations in Ensembl database)	PDE4D	chr1: 52,934,930 - 52,935,017
MIRT555726	hsa-miR-4422	PDE4D	chr1: 55,225,641 - 55,225,723 / chr1: 55,691,314-55,691,396	rs1022561515 rs933590928 rs1052331007 rs1165864534 rs1477399420
MIRT614091	hsa-miR-3116 (This entry corresponds to 2 genes in Ensembl database, miR3116-1 & 3116-2)	PDE4C	chr1: 62,078,786 - 62,078,859	rs192207383 rs547085593 rs371192161 rs1454235335 rs1463642651 rs762706262 rs888597642 rs773656436 rs1219045075 rs374995682 rs1319224201 rs930143851
MIRT614095	hsa-miR-4794	PDE4C	chr1: 64,579,847 - 64,579,923 / chr1: 65,045,530-65,045,606	rs1162954002 rs1349204197 rs1454714841 rs191156964 rs543526824 rs1284724491 rs945565778	rs192045488, rs55790684, rs74748800, rs182635331, rs547021669, rs181393268, rs186997412, rs552427968, rs535435970, rs190274837, rs17323323, rs12760607, rs12751644, rs12732882, rs138903474, rs184189319, rs148023831, rs114335373, rs189545664, rs535627136, rs577091408, rs17323323, rs561029088, rs565414060, rs143838085, rs553983933, rs557590610, rs558875777, rs572862268, rs17323323, rs12045570, rs127…
MIRT471502	hsa-miR-548ac	PDE4D	chr1: 116,560,024 - 116,560,111 / chr1: 117,102,646-117,102,733	rs1182074110 rs1392446444 rs1326234665 rs556579863 rs993390910 rs901450363 rs538553306	rs556579863: rs1022813, rs114054602, rs114419868, rs114436520, rs114568964, rs114846031, rs114862673, rs115788627, rs115849212, rs115971059, rs116176585, rs116362807, rs116383428, rs116577513, rs13373773, rs13376608, rs138254047, rs138578715, rs139107657, rs139225144, rs140349085, rs141148230, rs141562006, rs142460876, rs142941630, rs143359592, rs143485838, rs145032485, rs146835993, rs149055758, …
MIRT542070	hsa-miR-4258	PDE4C	chr1: 154,975,693 - 154,975,783 / chr1: 154,948,169-154,948,259	rs555773490 rs1289262383 rs759081272 rs1157383159 rs139782760 rs1004312072 rs113220875	rs555773490: rs539770405, rs557569306, rs551687581, rs41264251, rs76992047 rs139782760: rs563805186, rs567329505, rs546967684, rs539129481, rs184364010
MIRT492793	hsa-miR-765	PDE4A	chr1: 156,936,131 - 156,936,244 / chr1: 156,905,923-156,906,036	rs764994469 rs1008459482 rs747866385 rs1404234192 rs757226255 rs753735265
MIRT684646	hsa-miR-1295b-3p	PDE4C	chr1: 171,101,739 - 171,101,798 / chr1: 171,070,880-171,070,939	rs913534878 rs774033099 rs373340854 rs1460974163 rs767180691 rs772801714 rs191927458	rs188915718, rs12039609, rs561797605, rs192698967, rs552210070, rs183640040, rs575380172, rs575570493, rs189126283
MIRT700985	hsa-miR-3120-3p	PDE4D	chr1: 172,138,808 - 172,138,888 / chr1: 172,107,948-172,108,028	rs747554459 rs755676659 rs779765684 rs748757777 rs768291010 rs1206615501 rs1322177954 rs1266122414
MIRT471508	hsa-miR-4735-3p	PDE4D	chr1: 196,582,413 - 196,582,481 / chr1: 196,551,543-196,551,611	rs1350489015 rs1233537913 rs1330132147 rs1328679901 rs1355987859 rs758490279 rs1217368757 rs1346256264 rs912396911 rs1360772179 rs982665369 rs909431479 rs951215389
MIRT614096	hsa-miR-4735-5p	PDE4C
MIRT614094	hsa-miR-664a-5p	PDE4C	chr1: 220,200,538 - 220,200,619 / chr1: 220,373,880-220,373,961	rs113256801 rs1388180620 rs766903350 rs571927624 rs1469346503 rs551633647 rs528702167 rs768721393	rs113256801: rs112494414, rs111713427, rs113503894, rs112076704, rs113202364, rs144121202, rs113887434, rs140740470, rs114463172, rs376159327, rs113797562, rs186600222, rs113804589, rs113250208, rs185377349, rs113941708, rs112232493, rs112471979, rs112717464, rs192480315, rs111345353, rs141389690, rs112510337, rs113190301, rs144320325, rs199675853, rs113767825, rs111819163, rs112494903, rs1129686…
MIRT739348	hsa-miR-4742-3p	PDE4D	chr1: 224,398,227 - 224,398,311 / chr1: 224,585,929-224,586,013	rs1410458164 rs908492272 rs1299149740 rs1237679264 rs773608784 rs770171259 rs1439639510
MIRT709571	hsa-miR-3620-3p	PDE4A	chr1: 228,097,263 - 228,097,341 / chr1: 228,284,964-228,285,042	rs1191291018 rs1385671970 rs1485287565 rs202149186 rs769901189 rs369190394 rs766707001 rs749353761 rs768803103 rs1234936407	rs186309403, rs191837710, rs200399831, rs182119809
MIRT471501	hsa-miR-7158-3p	PDE4D	chr2: 5,974,662 - 5,974,732 / chr2: 6,114,794-6,114,864	rs1301199288 rs1385138634 rs184823809 rs563028363	rs184823809: rs565512127, rs79660829, rs186659754, rs143841506, rs532227646 rs563028363: rs543818054, rs545673038, rs539253165, rs575732043, rs185951679, rs16864288, rs552091899, rs553013147, rs556934630, rs572848271, rs554461212, rs573351396, rs535228810, rs548953957, rs540381426, rs74710957, rs533457779
MIRT529279	hsa-miR-4433a-5p	PDE4C	chr2: 64,340,759 - 64,340,839 / chr2: 64,567,893-64,567,973	rs898815218 rs1242504364 rs148211570 rs1404153378 rs1391501261 rs1170120823 rs1439111492 rs927954965 rs12473206 rs1453918955	rs117455107, rs75562955, rs137979973, rs113104319, rs373189607, rs184021661, rs115227565, rs872683, rs569845572, rs180735964, rs113104319, rs140816428, rs373189607, rs1534684, rs115227565, rs184021661, rs137979973, rs919121, rs183194542, rs2555417, rs113104319, rs137979973, rs180735964, rs115227565, rs569845572, rs184021661, rs373189607, rs140816428, rs919121, rs183194542, rs530001734, rs19254236…
MIRT492804	hsa-miR-4779	PDE4A	chr2: 86,193,026 - 86,193,108 / chr2: 86,420,149-86,420,231	rs1198097389 rs1418374411 rs950624861 rs373936284 rs573718864 rs1476960246	rs373936284: rs368370755, rs372026918, rs373317739, rs371986922 rs573718864: rs143176357, rs148076607, rs181643417, rs182950710, rs183706558, rs185248979, rs185795044, rs185933002, rs187263344, rs190624788, rs534635598, rs556738216, rs561936136
MIRT626048	hsa-miR-4772-3p	PDE4C	chr2: 102,432,289 - 102,432,366 / chr2: 103,048,749-103,048,826	rs1256302752 rs1235136670 rs1321744784 rs1009816485 rs1022342638
MIRT700980	hsa-miR-4266	PDE4D	chr2: 109,313,571 - 109,313,625 / chr2: 109,930,027-109,930,081	rs556070091 rs578027416 rs1016726712
MIRT529280	hsa-miR-4783-5p	PDE4C	chr2: 127,423,537 - 127,423,618 / chr2: 128,181,113-128,181,194	rs1349053077 rs978071208 rs1416098304 rs1323855960 rs780899059 rs562007875 rs1387853244	rs538353425, rs551022356, rs571935047, rs533267081, rs114994654, rs576977925, rs564203097, rs561997699
MIRT471487	hsa-miR-5590-3p	PDE4D	chr2: 134,857,820 - 134,857,873 / chr2: 135,615,390-135,615,443	rs1243208389 rs1340362569
MIRT700984	hsa-miR-6888-5p	PDE4D	chr2: 159,186,835 - 159,186,901 / chr2: 160,043,346-160,043,412	rs766276740 rs1348014091 rs755543842 rs1224830578
MIRT614089	hsa-miR-4775	PDE4C	chr2: 207,754,807 - 207,754,881 / chr2: 208,619,531-208,619,605	rs983965217 rs1437551433 rs190673341 rs749072659 rs138558471 rs1315398659 rs1322885146	rs139225659, rs564325072
MIRT726988	hsa-miR-26b-5p	PDE4B PDE4C	chr2: 218,402,646 - 218,402,722 / chr2: 219,267,369-219,267,445	rs1173404354 rs1417663771 rs766205860 rs1381090830 rs1434330126
MIRT678430
MIRT535437	hsa-miR-4439	PDE4D	chr2: 225,010,461 - 225,010,540 / chr2 225,875,178-225,875,257	rs951182546 rs1197446042 rs1029333328 rs1245571404 rs952224854
MIRT726989	hsa-miR-26a-5p (This entry corresponds to 2 genes in Ensembl database, miR26a1 &26a2)	PDE4B PDE4C	chr3: 37,969,404 - 37,969,480	rs1323067579 rs1315291543 rs1249227702 rs1348933092 rs1012142515 rs1445643611 rs756293180 rs765258989
MIRT678431
MIRT626053	hsa-miR-6890-3p	PDE4C	chr3: 49,099,854 - 49,099,914 / chr3: 49,137,287-49,137,347	rs753331885 rs1323450215 rs976282467 rs1262627265 rs1204926386 rs1001357206 rs763533817
MIRT542071	hsa-miR-6872-3p	PDE4C	chr3: 50,273,236 - 50,273,297 / There is no ungapped mapping of this gene onto the GRCh37 assembly.	rs1440636404 rs782725194 rs1329886353 rs377632280 rs1427402015 rs61495123
MIRT471500	hsa-miR-548bb-3p	PDE4D	chr3: 60,617,805 - 60,617,870 / There is no ungapped mapping of this gene onto the GRCh37 assembly.	rs1026703246 rs1488167275 rs973739697 rs112971135 rs1481064062 rs566754987 rs1182155712	rs112971135: rs111519555, rs113010577, rs551821112, rs182707891, rs546643212, rs561846690, rs73836103, rs111560780, rs554780206, rs145607775, rs115492727, rs185662622, rs568964199, rs76235443, rs555220545, rs113859206, rs555393285, rs561846690, rs111992687, rs113859206, rs111560780, rs111519555, rs113054650 rs566754987: rs576033078, rs34417630, rs62251666, rs537160057, rs561120565, rs565906577, r…
MIRT535438	hsa-miR-3136-5p	PDE4D	chr3: 69,048,958 - 69,049,035 / chr3: 69,098,109-69,098,186	rs1478587998 rs912074637 rs1465866748
MIRT535444	hsa-miR-1324	PDE4D	chr3: 75,630,763 - 75,630,858 / chr3: 75,679,914-75,680,009	rs10155043 rs79101433 rs762059099 rs772690356 rs1258258087 rs761173270 rs766459800 rs753864267 rs1311673829 rs759783138 rs1390829240 rs200933343 rs751416240 rs796430979 rs756999183 rs1449141713 rs202177109 rs750341284 rs202232971	rs76353232, rs1206986141, rs1467984227, rs1575927026, rs143312949
MIRT492787	hsa-miR-6825-5p	PDE4A	chr3: 127,575,266 - 127,575,331 / chr3: 127,294,109-127,294,174	rs774352531 rs1421605823 rs757701957 rs768984961 rs1481593141 rs763313700 rs561710420 rs775607274 rs1276244194 rs368356925 rs746336712	rs370232916, rs376597478, rs528502673, rs532607359, rs534632207, rs534967434, rs535943886, rs541591689, rs542335468, rs544006540, rs546404821, rs554807496, rs559730002, rs562643137, rs565524818, rs565918897, rs569596743, rs570049635
MIRT471494	hsa-miR-15b-5p	PDE4D	chr3: 160,404,588 - 160,404,685 / chr3: 160,122,376-160,122,473	rs767416190 rs752662639
MIRT529284	hsa-miR-551b-3p	PDE4C	chr3: 168,551,854 - 168,551,949 / chr3: 168,269,642-168,269,737	rs747383012 rs768865775 rs777220772
MIRT626046	hsa-miR-4452	PDE4C	chr4: 86,542,482 - 86,542,552 / chr4: 87,463,635-87,463,705	rs1360576095 rs1421049458 rs1315776557 rs192770687	rs143431417, rs575825771, rs185283168, rs533262520, rs188116246, rs114476206, rs116785255, rs188116246, rs185904030, rs187842230, rs191010869, rs116839949, rs116541412, rs533262520, rs145198470, rs115270235, rs190568468, rs554022381, rs190552654, rs143822109, rs116664555, rs116387601, rs141444625, rs188768581, rs536438433, rs114622536, rs116306241, rs115772462, rs141315825, rs146467990, rs1395293…
MIRT684656	hsa-miR-302d-3p	PDE4C	chr4: 112,648,004 - 112,648,071 / chr4: 113,569,160-113,569,227	rs779103063 rs767348693 rs566921391 rs759554748 rs748870691 rs1480974043 rs1357259368 rs757800447 rs774234053 rs770876012
MIRT684659	hsa-miR-302a-3p	PDE4C	chr4: 112,648,183 - 112,648,251 / chr4: 113,569,339-113,569,407	rs1200749565 rs1238947970 rs747791358 rs1445937850 rs773454900 rs1248366287
MIRT684657	hsa-miR-302c-3p	PDE4C	chr4: 112,648,363 - 112,648,430 / chr4: 113,569,519-113,569,586	rs1164833087 rs749262875 rs1391170578 rs769821630 rs773129212 rs906647149 rs199971565 rs751245335 rs948247059 rs936470649 rs372333642 rs762503340 rs772656527 rs369989762 rs375011523	rs114357524, rs114481001, rs114486997, rs114890234, rs116557485, rs117119998, rs11722815, rs12502851, rs138104230, rs138471591, rs138996749, rs139358312, rs139697735, rs139886779, rs139956019, rs140090465, rs140380684, rs140685330, rs141452680, rs141688719, rs141741447, rs141791450, rs142230721, rs142552087, rs142562454, rs142939323, rs142989443, rs143158218, rs144306346, rs144401993, rs144483330…
MIRT684658	hsa-miR-302b-3p	PDE4C	chr4: 112,648,485 - 112,648,557 / chr4: 113,569,641-113,569,713	rs770624774 rs775698536 rs1258325596 rs780401879 rs1420194362 rs758753182 rs750528251 rs1198873534 rs779056483 rs987734352
MIRT626051	hsa-miR-3140-5p	PDE4C	chr4: 152,489,327 - 152,489,416 / chr4: 153,410,479-153,410,568	rs916622204 rs1445802016 rs1173519977 rs765680332
MIRT471486	hsa-miR-4457	PDE4D	chr5: 1,309,310 - 1,309,377 / chr5: 1,309,425-1,309,492	rs1031676297 rs1249861366 rs115769169 rs968846507 rs540870271 rs993130937	rs112082452, rs112933414, rs113090402, rs113542229, rs113975344, rs114160066, rs114698255, rs115552437, rs115725034, rs115805075, rs115966729, rs116115899, rs116416210, rs116593961, rs116603840, rs116674472, rs116776206, rs140420160, rs143263507, rs184318610, rs188284604, rs193100044, rs2859604, rs33951489, rs33958769, rs34233268, rs35278664, rs35663888, rs35809415, rs531233489, rs539756142, rs54…
MIRT678426	hsa-miR-4279	PDE4C	chr5: 31,936,102 - 31,936,159 / chr5: 31,936,208-31,936,265	rs913395581 rs1281755275 rs1316245750 rs1460818042 rs1262303790 rs1488457377 rs925684140
MIRT709570	hsa-miR-874-5p	PDE4A	chr5: 137,647,572 - 137,647,649 / chr5: 136,983,261-136,983,338	rs749842262 rs960761454 rs560227822 rs1368116433 rs1324886928 rs1441169732 rs545182637 rs1157412985	rs560227822: rs367913443, rs533328170, rs536346411, rs568917857 rs545182637: rs148212295, rs563069409, rs144326978, rs576530917, rs145159586, rs564337453, rs562241168, rs569972211, rs534923756, rs143182378
MIRT027087	hsa-miR-103a-3p (The entry corresponds to 2 genes in Ensembl database, miR103Α1 & 103Α2)	PDE4D	chr5: 168,560,896 - 168,560,973	rs769854452 rs748411363 rs572980521 rs1222085747 rs1283132774 rs369221403
MIRT019645	hsa-miR-340-5p	PDE4D	chr5: 180,015,303 - 180,015,397 / chr5: 179,442,303-179,442,397	rs1177339324 rs1028729442 rs1266382195 rs1163577212
MIRT684640	hsa-miR-4640-5p	PDE4C	chr6: 30,890,883 - 30,890,972 / chr6: 30,858,660-30,858,749	rs1392105945 rs939712790 rs762825841 rs71552023 rs1305909531 rs750017220 rs1375436057 These variants map to 6 locations
MIRT722935	hsa-miR-3934-5p	PDE4C	chr6: 33,698,128 - 33,698,234 / chr6: 33,665,905-33,666,011	rs1268234776 rs958509644 rs1187981129
MIRT471496	hsa-miR-6835-3p	PDE4D	chr6: 34,240,673 - 34,240,736 / chr6: 34,208,450-34,208,513	rs1486726532 rs1207784910 rs1267010194 rs779247775 rs1002479756 rs1201728594 rs1409817120 rs112148299
MIRT471506	hsa-miR-4282	PDE4D	chr6: 72,967,687 - 72,967,753 / chr6: 73,677,410-73,677,476	rs1195771339 rs755058572 rs1245753664
MIRT678429	hsa-miR-4465	PDE4C	chr6: 140,683,814 - 140,683,883 / chr6: 141,004,951-141,005,020	rs1434355380 rs1260429554 rs1192839835 rs1488615112 rs975354239 rs576696784 rs1344067809	rs550435380, rs562218072, rs571350692, rs370776531, rs9484436, rs147273466, rs554598845, rs141638379, rs137990780, rs549280243, rs537306152, rs531289608, rs146325178, rs184544652, rs538951039, rs529520548, rs538769340, rs148238834, rs149119585, rs547619512, rs188226430, rs188777162, rs545776424, rs565477178, rs568843831, rs368782496, rs566502134, rs553727752, rs369428305, rs530488583, rs577979035…
MIRT492794	hsa-miR-4644	PDE4A	chr6: 170,330,761 - 170,330,844 / chr6: 170,639,849-170,639,932	rs1007110859 rs1347898575 rs1373445878 rs1018107768 rs978562024 rs964730303 rs1291160116 all the variants map to 2 genomic locations
MIRT471490	hsa-miR-6838-5p	PDE4D	chr7: 44,073,378 - 44,073,433 / chr7: 44,112,977-44,113,032	rs1213110604 rs1272760287 rs751888110 rs371781736 rs758875815 rs780900350 rs753102782 rs765795529 rs1205808189
MIRT492789	hsa-miR-4649-5p	PDE4A	chr7: 44,110,849 - 44,110,912 / chr7: 44,150,448-44,150,511	rs772701510 rs1379890732 rs1025889023 rs1309030060 rs1290029097 rs762689662 rs1215786602 rs766020711
MIRT626047	hsa-miR-4284	PDE4C	chr7: 73,711,317 - 73,711,397 / There is no ungapped mapping of this gene onto the GRCh37 assembly.	rs11973069 rs781857697 rs1365930656	rs11983880, rs11983880, rs11983880, rs148198931, rs11983880, rs11980805, rs181398027, rs114875799, rs11983880, rs11981989, rs189482759, rs142338274, rs139121894, rs181398027, rs551286550, rs114875799, rs11981989, rs11980805, rs57187316, rs11983880, rs11983880, rs114875799, rs11981989, rs73702568, rs11973898, rs11983880, rs11977046, rs11983880
MIRT614099	hsa-miR-590-3p	PDE4C	chr7: 74,191,198 - 74,191,294 / There is no ungapped mapping of this gene onto the GRCh37 assembly.	rs1435070247 rs782782687 rs781868890 rs6971711 rs1338165746 rs555659597	rs6971711: rs556167786, rs75709511, rs148003018, rs113571440, rs113342135, rs112793029, rs111818480, rs112327716, rs111696110, rs111379561, rs112863083, rs143008987, rs77758125, rs111377415, rs112856032, rs111777266, rs113622036, rs112807871, rs111689941, rs111250169, rs77333930, rs113057898, rs112205033, rs112078290, rs113924274, rs77554331, rs111412030, rs111695809, rs144842238, rs75137386, rs5…
MIRT684660	hsa-miR-93-5p	PDE4C	chr7: 100,093,768 - 100,093,847 / chr7: 99,691,391-99,691,470	rs1328828703 rs751048634 rs1286608125 rs779705683 rs761414978 rs1284084666 rs750790187 rs765578346 rs753843516
MIRT684666	hsa-miR-106b-5p	PDE4C	chr7: 100,093,993 - 100,094,074 / chr7: 99,691,616-99,691,697	rs367795589 rs1291518205 rs752205799 rs374809849
MIRT016809	hsa-miR-335-5p	PDE4A PDE4D	chr7: 130,496,111 - 130,496,204 / There is no ungapped mapping of this gene onto the GRCh37 assembly.	rs371790774 rs1393189017 rs1377015261 rs1302490829 rs1448957394
MIRT018254
MIRT492797	hsa-miR-6133	PDE4A	chr7: 133,290,881 - 133,290,988 / chr7: 132,975,635-132,975,742	rs1274814537
MIRT614085	hsa-miR-8055	PDE4C	chr8: 6,622,124 - 6,622,220 / chr8: 6,479,645-6,479,741	rs1387051240 rs773940954 rs1007521391 rs1425192922 rs1168057456 rs79123647 rs1049046267 rs561312343 These variants map to 2 locations
MIRT471498	hsa-miR-548h-3p (This entry corresponds to 4 genes in Ensembl database, D1 and D2)	PDE4D	chr8: 27,048,853 - 27,048,963	rs1286502351 rs758117175 rs562952638 rs73235381 rs756841179 rs1390673401 rs753350880 rs764162158 rs755978938 rs1401516454 rs577099980
MIRT684641	hsa-miR-3622b-5p	PDE4C	chr8: 27,701,673 - 27,701,767 / chr8: 27,559,190-27,559,284	rs13276615 rs569771074 rs551029921 rs1444523018 rs367834969	rs569771074: rs564680900, rs532901468, rs562582226, rs528390099, rs547393233 rs551029921: rs540160314, rs536821869, rs34012035, rs35990796, rs546637478, rs34642554, rs140341099, rs141410739, rs35639303, rs185794666, rs569129660, rs556382952, rs553603129, rs574745299, rs150946617, rs72477594, rs35010289, rs570455609, rs72477598, rs576531521, rs146546566, rs145131776, rs72478906, rs35750004, rs7247…
MIRT471484	hsa-miR-3148	PDE4D	chr8: 29,957,272 - 29,957,348 / chr8: 29,814,788-29,814,864	rs1381071780 rs369501472 rs770361734 rs551024309 rs1171783247 rs1054767754	rs186042081, rs201720758, rs553757887, rs573023323, rs529628992, rs189348973, rs558098749, rs376474886
MIRT542069	hsa-miR-3149	PDE4C	chr8: 76,966,768 - 76,966,850 / chr8: 77,879,004-77,879,086	rs920345136 rs1388371245 rs1449142969 rs752292078 rs990566503 rs957904350 rs937752194 rs1350998651 rs1395514540
MIRT471499	hsa-miR-548d-3p (This entry corresponds to 2 genes in Ensembl database, D1 and D2)	PDE4D	chr8: 123,348,034 - 123,348,130	rs757069877 rs777868440 rs1194206098 rs1186896291 rs755063467 rs935904524 rs757332901 rs199538666 rs1207589982 rs764720085 rs1358527881 rs1278736223 rs1266565934 rs751604390
MIRT614090	hsa-miR-661	PDE4C	chr8: 143,945,191 - 143,945,279 / There is no ungapped mapping of this gene onto the GRCh37 assembly.	rs1376881221 rs781875792 rs969826832 rs782606668 rs782494096 rs781801364 rs782734530 rs1282968316 rs537959815 rs567334781 rs782818957	rs537959815: rs4076877, rs560561805, rs370458177, rs117882320, rs556691235 rs567334781: rs547699314, rs191752948, rs558189919, rs537400815, rs144795297, rs111282136, rs73371171, rs76074691, rs185781090, rs572354463, rs534711615, rs114597866, rs72695425, rs60732298, rs200654758
MIRT149369	hsa-miR-6846-5p	PDE4A	chr8: 144,057,321 - 144,057,380 / There is no ungapped mapping of this gene onto the GRCh37 assembly.	rs1285893829 rs1444969445 rs782042018 rs561629750	rs187352287, rs545649749
MIRT149370	hsa-miR-6848-5p This entry corresponds to 2 entries in Ensembl database	PDE4A	chr8: 144,317,246 - 144,317,315	rs781916267 rs932279898 rs782682584 rs782419198 rs34884864 rs1438715064 rs202029104 rs782003677
MIRT471503	hsa-miR-31-3p	PDE4D	chr9: 21,512,115 - 21,512,185 / chr9: 21,512,114-21,512,184	rs1456704680 rs768877063 rs375519716
MIRT025858	hsa-miR-7-5p (This entry corresponds to multiple genes in Ensembl database)	PDE4D	chr9: 83,969,748 - 83,969,857	rs749860296 rs766914760 rs765815825 rs1257397051 rs751269230 rs1224111752 rs762762175 rs868026301 rs1263337637 rs1359474435 rs761252497 rs1215541761 rs1220521500 rs1196555927
MIRT006510	hsa-miR-27b-3p	CYP3A4	chr.9: 95,085,445-95,085,541 / chr.9: 97,847,727-97,847,823	rs767630390 rs1311621476 rs1198266267 rs1331167542 rs192552111	rs149698179, rs192074881, rs181286866, rs138716967, rs145132021, rs190889494, rs151298662
MIRT471485	hsa-miR-4668-5p	PDE4D	chr9: 111,932,100 - 111,932,169 / chr9: 114,694,380-114,694,449	rs769488187 rs762334738 rs762454430 rs763665890 rs775234561 rs542519537 rs751127941 rs759165844 rs1401286455 rs74618603 rs553251512 rs62570278 rs754190396 rs1247109355 rs1322686216	rs542519537: rs562516875, rs562682214, rs539945382, rs562304312, rs192635746, rs118053303, rs192330901, rs543349724, rs560948736, rs138916406, rs531943664, rs531862224, rs150940591, rs527473411, rs190232023, rs574859639 rs553251512: rs111366069, rs114679822, rs115070300, rs116271741, rs116583305, rs116700275, rs138543533, rs139721682, rs139805233, rs140818295, rs140944747, rs142873633, rs14381961…
MIRT535440	hsa-miR-6855-3p	PDE4D	chr9: 129,869,605 - 129,869,671 / chr9: 132,631,884-132,631,950	rs1189799522 rs747743661 rs766407057 rs199990225 rs201907293 rs1469883184 rs755492114 rs779414518 rs748516106	rs139759066
MIRT492805	hsa-miR-6856-5p	PDE4A	chr9: 130,626,297 - 130,626,363 / chr9: 133,501,684-133,501,750	rs765614946 rs1224044614 rs1269754018 rs752965050 rs1202825963 rs1263621335 rs758448328 rs764211869 rs1232433159 rs751544136 rs1179127531 rs1055978586
MIRT678439	hsa-miR-6877-3p	PDE4C	chr9: 133,051,996 - 133,052,059 / chr9: 135,927,383-135,927,446	rs373113032 rs768616381 rs200010001 rs376547080	rs569000339, rs150143961, rs149115122, rs74802568, rs144306320
MIRT529281	hsa-miR-7114-3p	PDE4C	chr9: 137,450,026 - 137,450,086 / chr9: 140,344,478-140,344,538	rs772063938 rs747703556 rs778234237 rs368737676 rs1425926413 rs1435184333 rs774577974 rs779671089
MIRT700978	hsa-miR-3611	PDE4D	chr10: 35,079,598 - 35,079,680 / chr10: 35,368,526-35,368,608	rs150577768 rs1053061118 rs948221460 rs1413793926 rs1334747358	rs189513769, rs145113589, rs12248436, rs184716732, rs142567889, rs550041080, rs139586453
MIRT614092	hsa-miR-1254 (This entry is discontinued)	PDE4C	chr10: 68,759,318 - 68,759,414
MIRT626049	hsa-miR-4680-3p	PDE4C	chr10: 110,898,090 - 110,898,155 / chr10: 112,657,848-112,657,913	rs1293533284 rs766763981 rs1177722312 rs1481462408 rs945794629 rs1254056882 rs775140901 rs762843302
MIRT722931	hsa-miR-4682	PDE4C PDE4D	chr10: 119,958,513 - 119,958,592 / chr10: 121,718,025-121,718,104	rs573264996 rs1483432592 rs535609287	rs573264996: rs541986946, rs377409222, rs566374671, rs545085921, rs562724674, rs550309016, rs559475773, rs531064279 rs535609287: rs547581368, rs563359770, rs549565645, rs531570492, rs532138641, rs533362895, rs531570492, rs532138641, rs533362895, rs547581368, rs563359770, rs189446060, rs549565645
MIRT535443
MIRT684655	hsa-miR-302e	PDE4C	chr11: 7,234,766 - 7,234,837 / chr11: 7,255,997-7,256,068	rs768622939 rs990217027 rs957870261 rs570591131	rs557999636, rs568452539, rs531088271, rs536685117, rs543327017, rs184423029, rs556111982, rs140174196, rs550609543, rs571041921
MIRT495752	hsa-miR-1908-5p	PDE4C	chr11: 61,815,161 - 61,815,240 / chr11: 61,582,633-61,582,712	rs1042356928 rs1172531430 rs1004964674 rs750758515 rs1412162872
MIRT678435	hsa-miR-6747-3p	PDE4C	chr11: 62,567,011 - 62,567,071 / chr11: 62,334,483-62,334,543	rs764241530 rs763026799 rs1392252916 rs147628715 rs907260700 rs1434458410	rs190652281, rs543442611, rs144793144, rs150661649, rs533162760
MIRT722934	hsa-miR-3664-3p	PDE4C	chr11: 70,872,270 - 70,872,368 / There is no ungapped mapping of this gene onto the GRCh37 assembly.	rs1355619769 rs976937833 rs782575342 rs963730998 rs1447992892
MIRT626050	hsa-miR-1304-3p	PDE4C	chr11: 93,733,674 - 93,733,764 / chr11: 93,466,840-93,466,930	rs756791611 rs1249769237 rs751129343 rs2155248 rs758093324 rs752455867 rs1442154681 rs201086870 rs753786516 rs766304845 rs760841322	rs10047469, rs10047469, rs10047470, rs10047479, rs10047481, rs10047484, rs1011008, rs1011993, rs10128669, rs10128673, rs10128725, rs10128726, rs10501805, rs10734162, rs10734163, rs10741470, rs10741471, rs10741472, rs10741473, rs10765621, rs10765622, rs10765624, rs10765625, rs10765626, rs10765627, rs10765628, rs10765629, rs10765631, rs10831059, rs10831061, rs10831085, rs10831086, rs10831088, rs108…
MIRT492806	hsa-miR-6758-5p	PDE4A	chr12: 57,512,688 - 57,512,750 / chr12: 57,906,471-57,906,533	rs769731252 rs1366204899 rs773304902 rs1346872735
MIRT471497	hsa-miR-548z	PDE4D	chr12: 64,622,509 - 64,622,605 / chr12: 65,016,289-65,016,385	rs1371697031 rs778859813 rs1472098406 rs540698062 rs937228085 rs1188707087 rs1391518567 rs374151873 rs764336601 rs1202383522	rs183623862, rs183307427, rs145434584, rs576105930, rs531757855, rs572777717
MIRT722930	hsa-miR-619-5p	PDE4C	chr12: 108,836,908 - 108,837,006 / chr12: 109,230,684-109,230,782	rs368283564 rs1395416108 rs1466244611 rs1360600602 rs1173633685 rs747519669
MIRT492803	hsa-miR-6760-5p	PDE4A	chr12: 111,304,142 - 111,304,209 / chr12: 111,741,946-111,742,013	rs759366434 rs764452573 rs988524528 rs1454726610 rs754093380
MIRT492790	hsa-miR-7106-5p	PDE4A	chr12: 113,159,113 - 113,159,177 / chr12: 113,596,918-113,596,982	rs1194067000 rs1338482736 rs748897445 rs185682984 rs769715056	rs111630346, rs111923939, rs112844454, rs11347861, rs113560390, rs113913128, rs114232024, rs114458989, rs114765072, rs115315057, rs12304687, rs137917139, rs138108650, rs138110810, rs138515444, rs138844629, rs139673048, rs139841957, rs140274697, rs141120956, rs141204840, rs141526325, rs141969415, rs141982068, rs142549338, rs143173047, rs144042449, rs144444195, rs145324537, rs145913376, rs146508409…
MIRT678432	hsa-miR-1297	PDE4C	chr13: 54311972 - 54312048 / chr13: 54,886,107-54,886,183	rs1351409057 rs752535257 rs1339409478
MIRT031849	hsa-miR-16-5p This entry corresponds to 2 genes in Ensembl database, miR16-1 & 16-2	PDE4D	chr13: 50,048,973 - 50,049,061	rs1254426807 rs372220237 rs1258574236 rs754694443 rs748289135 rs1193058159 rs1211671197 rs1258560931 rs760368482 rs756199981 rs777900452
MIRT471495	hsa-miR-15a-5p	PDE4D	chr13: 50,049,119 - 50,049,201 / chr13: 50,623,255-50,623,337	rs1355089203 rs753467375 rs923737993 rs766120172 rs1359939022
MIRT684665	hsa-miR-17-5p	PDE4C	chr13: 91,350,605 - 91,350,688 / chr13: 92,002,859-92,002,942	rs773100474 rs1446461567 rs1285043691 rs747442018 rs1339548313
MIRT040823	hsa-miR-18a-3p	PDE4A, PDE4D	chr13: 91,350,751 - 91,350,821 / chr13: 92,003,005-92,003,075	rs1476796118 rs1172339251 rs1340056222 rs772872341 rs1198460870 rs759192126 rs774322884
MIRT031356	hsa-miR-18a-5p
MIRT149309	hsa-miR-19a-3p	PDE4A	chr13: 91,350,891 - 91,350,972 / chr13: 92,003,145-92,003,226	rs750154321 rs749350150 rs890231900 rs1323869733 rs1182598123 rs755092873 rs1265327793 rs778783279 rs748058730
MIRT684664	hsa-miR-20a-5p	PDE4C	chr13: 91,351,065 - 91,351,135 / chr13: 92,003,319-92,003,389	rs774862920 rs757295536 rs762585098 rs755819745 rs1472771133 rs1260934034 rs1390082123
MIRT149310	hsa-miR-19b-3p	PDE4A, PDE4D	chr13: 91,351,192 - 91,351,278 / chr13: 92,003,446-92,003,532	rs1409045666 rs752994578 rs377632383 rs1052296119 rs868722137
MIRT031236
MIRT492795	hsa-miR-4306	PDE4A	chr13: 99,643,059 - 99,643,149 / chr13: 100,295,313-100,295,403	rs749982982 rs1212502588 rs1332086801 rs929923304 rs796930520	rs547929450, rs539028379, rs549160055, rs552512199, rs551323485, rs569741150, rs190989078, rs148733664, rs138439959, rs576128154
MIRT535442	hsa-miR-4502	PDE4D	chr13: 114,273,828 - 114,273,908 / chr13: 115,039,303-115,039,383	rs1470677872 rs1185229400 rs748571612 rs17338452	rs111254300, rs111254300, rs11147327, rs111645376, rs112227788, rs112615767, rs112867200, rs113085418, rs113641859, rs114054155, rs114341759, rs114385211, rs114499869, rs114678336, rs114680421, rs114797902, rs115225459, rs115237916, rs115256815, rs115640022, rs115684933, rs115802252, rs115910508, rs116091402, rs116105225, rs116172965, rs117235666, rs1182457488, rs1257526955, rs12583786, rs1258421…
	hsa-miR-4706	PDE4C	chr14: 65,044,688 - 65,044,769 / chr14: 65,511,406-65,511,487	rs985008481 rs769725887 rs2296320 rs72728267 rs1488830485 rs2296319 rs1181225967 rs1207001172 rs1409410858 rs901841235 rs1314244240 rs1379246303	rs2296320: rs117971650, rs117439576, rs151222934, rs7142375, rs9944027, rs200768091, rs78394344, rs143516398, rs74820108, rs112080300, rs116882047, rs200188229, rs201510872, rs75241333, rs112405374, rs141376378, rs3825641, rs2296314, rs75237366, rs147085985, rs111696904, rs34601568, rs117536414, rs144718428, rs111933867, rs112266198, rs192002551, rs9944027, rs78394344, rs116882047, rs3783718, rs1…
MIRT495754
MIRT678437	hsa-miR-1247-3p	PDE4C	chr14: 101,560,287 - 101,560,422 / chr14: 102,026,624-102,026,759	rs765946490 rs1167774642 rs369874810 rs1295169065 rs1368557653 rs375254504 rs1049152389 rs774601647 rs1317190334
MIRT614086	hsa-miR-4715-3p	PDE4C	chr15: 25,848,747 - 25,848,825 / chr15: 26,093,894-26,093,972	rs574351557 rs1286544870	rs149423703, rs185443034, rs566021024, rs571752052, rs543123131, rs375247633, rs190973149, rs554732703, rs574090911, rs560241469, rs552189860
MIRT492801	hsa-miR-4510	PDE4A	chr15: 35,926,856 - 35,926,923 / chr15: 36,219,057-36,219,124	rs1165209662 rs926394261
MIRT722933	hsa-miR-1266-5p	PDE4C	chr15: 52,277,117 - 52,277,200 / chr15: 52,569,314-52,569,397	rs768512100 rs746719581 rs1238017367 rs1189478651 rs1435918619 rs1369551133 rs1249548705 rs1206205076 rs746735579 rs758363224 rs1345531230 rs1194996174 rs1289774849
MIRT535441	hsa-miR-4513	PDE4D	chr15: 74,788,672 - 74,788,757 / chr15: 75,081,013-75,081,098	rs972737456 rs2168518 rs912521384 rs978430471 rs1397451998	rs1019228642, rs10562465, rs11072502, rs11072504, rs11072505, rs11072506, rs11072507, rs11072508, rs11072509, rs11072512, rs11072513, rs11072514, rs11072516, rs11072518, rs112723646, rs1127796, rs112987086, rs113294190, rs1133322, rs1133323, rs113748434, rs11630478, rs11630592, rs11630918, rs11632414, rs11633472, rs11634474, rs11635664, rs11636952, rs11638130, rs11639413, rs117613318, rs11854147,…
MIRT709569	hsa-miR-4313	PDE4A	chr15: 75,762,215 - 75,762,315 / chr15: 76,054,556-76,054,656	rs1371714797 rs1404813683 rs1455204846 rs1290011384 rs544059856
MIRT722929	hsa-miR-6506-5p	PDE4C	chr16: 15,611,030 - 15,611,095 / chr16: 15,704,887-15,704,952	rs781637855 rs755558803 These variants map to 2 locations in Ensembl database
MIRT722932	hsa-miR-4518	PDE4C	chr16: 30,503,919 - 30,504,001 / chr16: 30,515,240-30,515,322	rs1295591034 rs1361721506 rs919324654 rs767411469 rs1289203445 rs1320512127 rs779049397 rs955200030 rs1249047517 rs1464674329 rs1187569765 rs547018454	rs564268077, rs556792620, rs561850181, rs59470507, rs528650654, rs543173211, rs562994272, rs551078635
MIRT614098	hsa-miR-4722-3p	PDE4C	chr16: 88,716,278 - 88,716,337 / chr16: 88,782,686-88,782,745	rs758880704 rs1231244833 rs1206630099 rs368483543 rs538983076 rs1232405487 rs1051232477 rs1273515880 rs1350459495 rs930119085 rs768287647	rs559673683, rs144649003, rs75116787, rs114362226, rs537542424, rs535542309, rs528126101, rs140368586, rs113864820, rs192570019, rs556227004, rs552802252, rs547251975, rs146515360, rs114253765, rs559673683, rs192570019, rs528126101, rs556227004, rs537542424, rs116472022
MIRT614087	hsa-miR-6864-3p	PDE4C	chr17: 4,969,702 - 4,969,771 / chr17: 4,872,997-4,873,066	rs1477952899 rs555768575 rs1254286450 rs1190902263 rs578166024 rs763472948 rs773669148	rs555768575: rs554818015 rs578166024: rs529099233, rs113778305, rs538715626
MIRT471493	hsa-miR-195-5p	PDE4D	chr17: 7,017,615 - 7,017,701 / chr17: 6,920,934-6,921,020	rs1311315368 rs1483556117 rs1257736738 rs1230392050 rs1354352122 rs1346604530 rs761226479 rs376953960 rs767045828 rs975705809
MIRT471491	hsa-miR-497-5p	PDE4D	chr17: 7,017,911 - 7,018,022 / chr17: 6,921,230-6,921,341	rs1217216293 rs1050536403 rs1283992109 rs1239642436 rs753897817 rs1315164260
MIRT037515	hsa-miR-744-5p	PDE4A	chr17: 12,081,899 - 12,081,996 / chr17: 11,985,216-11,985,313	rs557969425 rs748252260 rs1470408501 rs1178657616
MIRT684643	hsa-miR-4731-5p	PDE4C	chr17: 15,251,627 - 15,251,696 / chr17: 15,154,944-15,155,013	rs1295173963 rs1227560397 rs972231157
MIRT529282	hsa-miR-1180-5p	PDE4C	chr17: 19,344,506 - 19,344,574 / chr17: 19,247,819-19,247,887	rs980726780 rs564523209 rs767956387 rs774677239 rs1211353939 rs1442233983 rs1161345402
MIRT684639	hsa-miR-4726-5p	PDE4C	chr17: 38,719,691 - 38,719,748 / There is no ungapped mapping of this gene onto the GRCh37 assembly.	rs559406387 rs1023071675 rs1365090472 rs1423796397 rs760077177 rs765694257 rs753027191 rs763316722 These variants map to 2 locations in Ensembl database
MIRT471489	hsa-miR-6783-5p	PDE4D	chr17: 44,934,618 - 44,934,681 / chr17: 43,011,986-43,012,049	rs770360155 rs1030028271 rs1386830432 rs1425259211 rs1481402820 rs1209858833 rs546344920 rs777678718 rs975904072 rs183089137 rs756308871	rs529900351, rs560080726, rs564323941, rs565634594, rs566502538, rs569343445, rs569722656, rs576245181
MIRT684637	hsa-miR-5089-5p	PDE4C	chr17: 46,973,017 - 46,973,100 / chr17: 45,050,383-45,050,466	rs1450894674
MIRT569488	hsa-miR-1203	PDE4C	chr17: 48,156,427 - 48,156,511 / chr17: 46,233,789-46,233,873	rs547972348 rs764824939 rs745577400 rs995110609 rs1231461203 rs1338531929 rs1439248445 rs759274065 rs1399107302	rs547972348, rs113997622, rs114150466, rs114859894, rs115048279, rs115195069, rs115526152, rs115571161, rs115628287, rs116683856, rs116765548, rs12450849, rs138086835, rs138419692, rs140109858, rs140261519, rs140753099, rs141083551, rs141671359, rs142691488, rs143427738, rs143541453, rs144346945, rs144833396, rs145256726, rs145389997, rs145669795, rs145902397, rs146002215, rs146258964, rs14714505…
MIRT492799	hsa-miR-6129	PDE4A	chr17: 49,288,346 - 49,288,454 / chr17: 47,365,708-47,365,816	rs1405709832
MIRT471488	hsa-miR-142-5p	PDE4D	chr17: 58,331,232 - 58,331,318 / chr17: 56,408,593-56,408,679	rs867010562 rs1441344858 rs1240205037 rs746452985
MIRT700983	hsa-miR-6080	PDE4D	chr17: 64,780,759 - 64,780,824 / chr17: 62,776,877-62,776,942	rs1349122415 rs1228181688 rs1313802083 rs1432501805 rs1323877617 rs1219010727
MIRT495750	hsa-miR-6787-5p	PDE4C	chr17: 82,236,668 - 82,236,728 / chr17: 80,194,544-80,194,604	rs778888046 rs772018061 rs760886644 rs776925052 rs760060985 rs1432528063 rs778772390 rs924024166 rs201523090 rs1451075810 rs1378844609	rs150076334, rs183525277, rs140950374, rs558039130, rs138081072, rs116291849, rs114906230, rs187901543, rs199990910, rs141949216, rs148941397, rs141719287, rs138748674, rs112891350, rs550589085, rs551288961, rs139082197, rs186812234, rs142889939, rs192564592, rs140743740, rs146818758
MIRT471504	hsa-miR-302f	PDE4D	chr18: 30,298,910 - 30,298,960 / chr18: 27,878,876-27,878,926	rs778021887 rs543657312 rs749435098 rs943904582 rs1202017870 rs777136689	rs144622146, rs530444588, rs530633449, rs533462907, rs534197446, rs534420105, rs538500617, rs540802259, rs553406137, rs560316475, rs561757039, rs564998865, rs566735235, rs575021528, rs78066706
MIRT722928	hsa-miR-4320	PDE4C	chr18: 50,126,499 - 50,126,563 / chr18: 47,652,869-47,652,933	rs1029958753 rs911046345 rs545385865 rs1406327064 rs758155556
MIRT684642	hsa-miR-5589-5p	PDE4C	chr19: 10,038,354 - 10,038,413 / chr19: 10,149,030-10,149,089	rs202101735 rs1362297632 rs1316361947 rs189695543 rs1363860442	rs202101735: rs141749243, rs117064827, rs570615633, rs150235799, rs117775107, rs116077627, rs549752856, rs537717626, rs117616237, rs199762579, rs141706113, rs117401365, rs147450639, rs577347857, rs184409312, rs573212775, rs200295733, rs199762579, rs574888658, rs545912880, rs565452552 rs189695543: rs187268812, rs181852258, rs11669058, rs1862469, rs193163000, rs563098009, rs190757477, rs201920671, …
MIRT495749	hsa-miR-638	PDE4C	chr19: 10,718,404 - 10,718,503 / chr19: 10,829,080-10,829,179	rs750408293 rs758285276 rs574562384 rs746451388 rs1294857400 rs535580479 rs780956622	rs574562384: rs139179562, rs149411950, rs45597736, rs139376795, rs573253179, rs559787594, rs142190195, rs549200280, rs561005946, rs560506053, rs149489498, rs145471312 rs535580479: rs147963203, rs566926690, rs554249402, rs189572214, rs551330879, rs368602657, rs538769485, rs533000254, rs567855980, rs529830424, rs142389827, rs567445299, rs557824548, rs140126930, rs548578711, rs190211171, rs545799525…
MIRT529288	hsa-miR-6793-3p	PDE4C	chr19: 10,828,973 - 10,829,035 / chr19: 10,939,649-10,939,711	rs765782246 rs944600881 rs1366872498 rs1400359226 rs773661272 rs763051285 rs1217572149 rs766379800 rs377150057 rs755212019	rs540820921, rs553040626, rs151043533, rs539774325, rs181331397, rs149385609, rs568424835, rs549549719, rs557842070, rs567661100, rs141502552, rs533413115, rs546620791, rs565693360, rs541413588, rs547165563, rs572042775, rs543550884, rs376716647, rs372839642, rs372407730, rs566167946, rs575788052, rs138645225, rs538783025, rs372151760, rs562222779, rs368564589, rs144472798, rs561828806, rs3777250…
MIRT529286	hsa-miR-1470	PDE4C	chr19: 15,449,548 - 15,449,608 / chr19: 15,560,359-15,560,419	rs1313687822 rs1395731637 rs570965015 rs1291049098 rs1401089658 rs1238166150 rs1440699346 rs991529551
MIRT529287	hsa-miR-6887-3p	PDE4C	chr19: 35,122,700 - 35,122,764 / chr19: 35,613,604-35,613,668	rs1378813488 rs1226994769 rs777865367 rs748926183 rs1360767829
MIRT492791	hsa-miR-6797-5p	PDE4A	chr19: 41,869,627 - 41,869,698 / There is no ungapped mapping of this gene onto the GRCh37 assembly.	rs1334455406 rs782189787 rs1415709844 rs375383178
MIRT149377	hsa-miR-8085	PDE4A	chr19: 44,758,657 - 44,758,721 / chr19: 45,261,914-45,261,978	rs1002731351 rs746875246 rs1369067068 rs1212461501 rs894258580 rs768189924 rs1013047154 rs1186475502 rs1271801278 rs141410012	rs138646544, rs115899991, rs142881549, rs193300779
MIRT700982	hsa-miR-642a-3p	PDE4D	chr19: 45,674,928 - 45,675,024 / chr19: 46,178,186-46,178,282	rs773107442 rs200255173 rs766120138 rs1454663119 rs377713506 rs759236044	rs200255173: rs530383166, rs549470439, rs559128523, rs569492111, rs566653974, rs554350862, rs559662826, rs554264630, rs561404829 rs377713506: rs183418715, rs183823349, rs183906311, rs184865219, rs192685724, rs536832225, rs539617992, rs189262889, rs577132063, rs190534485, rs547546913, rs190669347, rs191295230, rs186113094, rs191472689, rs191676411, rs533403511, rs566146071, rs199843668, rs55732691…
MIRT700981	hsa-miR-642b-3p	PDE4D	chr19: 45,674,932 - 45,675,008 / chr19: 46,178,190-46,178,266	rs778534861 rs111664333 rs998995912 rs1206620651 rs1317907103 rs374751972 rs78902025 rs775648115	rs193272335, rs188518461, rs74354887, rs75053771, rs541964815, rs573494746
MIRT495753	hsa-miR-4749-5p	PDE4C	chr19: 49,854,591 - 49,854,651 / chr19: 50,357,848-50,357,908	rs770355657 rs370929811 rs552910419 rs766523467 rs751761421 rs759326327 rs747312801 rs1336524397	rs370929811: rs567197873, rs200029184, rs191668408, rs201282388 rs552910419: rs546982069, rs568964675, rs566781812, rs575320610, rs547222891, rs563888816, rs560648564, rs560858185, rs34134823, rs4801805, rs568869341, rs567250967, rs374312143, rs556254205, rs558689189, rs544708260, rs577220827, rs567250967, rs112600852, rs183795958, rs560858185, rs574777715, rs536831545, rs547222891, rs575320610, …
MIRT529278	hsa-miR-4750-3p	PDE4C	chr19: 49,888,175 - 49,888,230 / chr19: 50,391,432-50,391,487	rs1470472252 rs1029991385 rs750574552 rs528431362 rs775352392 rs780324937 rs1186037891 rs751293800 rs754787319 rs771575516 rs1223847554 rs1300206060 rs1310045033 rs866534785	rs750574552: rs138989788, rs190898835, rs540575355, rs192875251, rs538752228, rs192473217, rs180727726, rs971666637, rs571025562, rs563358995, rs567916586, rs181410285, rs563502270, rs1273633, rs540686261, rs540790147, rs557112763, rs115806521, rs192947443, rs141184809, rs567916586, rs185253462, rs114685663, rs76596279, rs538752228, rs562905764, rs540575355, rs192256436 rs528431362: rs571810510, …
MIRT684648	hsa-miR-520e	PDE4C	chr19: 53,675,711 - 53,675,797 / chr19: 54,178,965-54,179,051
MIRT722937	hsa-miR-125a-3p	PDE4C	chr19: 51,693,254 - 51,693,339 / chr19: 52,196,507-52,196,592	rs1390179443 rs1351547302 rs143525573
MIRT684647	hsa-miR-512-3p (This entry corresponds to 2 genes in Ensembl database, miR-512-1 & miR-512-2)	PDE4C	chr19: 53,666,679 - 53,666,762	rs757627265 rs781608931 rs746404558 rs754282354 rs1316686892 rs1196396604 rs759933661 rs1199485634 rs1444535542 rs567404589 rs765914747
MIRT678425	hsa-miR-498	PDE4C	chr19: 53,674,197 - 53,674,320 / chr19: 54,177,451-54,177,574
MIRT684652	hsa-miR-520a-3p	PDE4C	chr19: 53,690,881 - 53,690,965 / chr19: 54,194,135-54,194,219	rs770274241 rs773901679 rs761247304 rs1237104805 rs771649369 rs772883065 rs1188049872 rs760412746
MIRT684661	hsa-miR-526b-3p	PDE4C	chr19: 53,694,393 - 53,694,475 / chr19: 54,197,647-54,197,729	rs1287623525 rs377624244 rs371013834 rs1250348120 rs1471416539 rs1211582427 rs1189570408	rs377624244: rs377624244, rs543663487, rs567048608, rs545347179, rs552195714, rs115861521, rs557031276, rs547401308, rs533098578, rs549624269, rs544319351, rs79825399, rs573381340, rs191843927, rs191968158, rs552195714, rs111625368, rs1387420281, rs191843927, rs557031276, rs563849404, rs959761114, rs79825399, rs549624269, rs533098578, rs1486836415, rs1443155096, rs549624269
MIRT684651	hsa-miR-520b	PDE4C	chr19: 53,701,227 - 53,701,287
MIRT684650	hsa-miR-520c-3p	PDE4C	chr19: 53,707,453 - 53,707,539 / chr19: 54,210,707-54,210,793	rs914310636 rs1248692401 rs752004846 rs552838969 rs377483104 rs778558791	rs575456884, rs556056847, rs558992926, rs536686831, rs74527756, rs75459818, rs6509829, rs577286534, rs75278181, rs571883965
MIRT684662	hsa-miR-519d-3p	PDE4C	chr19: 53,713,347 - 53,713,434 / chr19: 54,216,601-54,216,688	rs764695340 rs752048127 rs1177367352 rs1443130720 rs755601254 rs754470034 rs116796400 rs748935087 rs752635598 rs1362826944 rs1031566931 rs754629979	rs139709194, rs532287313, rs547908522, rs529815004, rs529815004, rs113415494, rs529815004, rs189067480, rs183495486, rs529815004, rs115209776, rs921345211, rs1350693348, rs149113935, rs376379067, rs116736277, rs544956169, rs553573921, rs547383750, rs569597743, rs2569586, rs202104209, rs144917168, rs545393179, rs146965634, rs187612569, rs1005074538, rs536231775, rs187638117, rs182050278, rs5332797…
MIRT684649	hsa-miR-520d-3p	PDE4C	chr19: 53,720,096 - 53,720,182 / chr19: 54,223,350-54,223,436	rs779020662 rs201279305 rs1487266658 rs758621829 rs778049676
MIRT684645	hsa-miR-520g-3p	PDE4C	chr19: 53,722,166 - 53,722,255 / chr19: 54,225,420-54,225,509	rs1323826229 rs755388007 rs1164244906 rs1246278474 rs765799681 rs753182219 rs572746807 rs1384883413 rs1439199232 rs780750635 rs745461502 rs370035590 rs1017282550
MIRT684644	hsa-miR-520h	PDE4C	chr19: 53,742,512 - 53,742,599 / chr19: 54,245,766-54,245,853	rs745770419 rs1274322077 rs532292530 rs749357980 rs768919431 rs1423528343 rs111745142 rs774714442	rs532292530: rs148818074, rs532555390, rs59822442, rs140609603, rs535024293, rs368146057, rs549826094, rs570149654, rs138124124, rs138124124, rs549826094, rs570149654, rs140609603, rs535024293, rs541481053, rs148818074 rs111745142: rs555996994, rs555996994, rs577710838, rs546480783, rs551015428, rs189180473, rs556670270, rs186407961, rs118050662, rs375962200, rs118065217, rs551677502, rs186797658…
MIRT684654	hsa-miR-372-3p	PDE4C	chr19: 53,787,890 - 53,787,956 / chr19: 54,291,144-54,291,210	rs1481131237 rs1252830095 rs373851786 rs1430584044 rs1217326138 rs1354263786 rs770639959 rs771431970 rs1279555777 rs1301421613
MIRT684653	hsa-miR-373-3p	PDE4C PDE4D	chr19: 53,788,705 - 53,788,773 / chr19: 54,291,959-54,292,027	rs749244544 rs909973005 rs769766517 rs1376453582 rs182623921 rs1295588996 rs1306405430 rs1216332469 rs1256684930	rs186959355, rs543087016, rs565373866
MIRT736009
MIRT614093	hsa-miR-6804-3p	PDE4C	chr19: 55,230,885 - 55,230,952 / chr19: 55,742,253-55,742,320	rs376478307 rs760475435 rs1423255273 rs773226883 rs771445589 rs747736217 rs774127067 rs1489211229 rs768233577 rs768482576 rs1310235600 rs1280222323 rs1223747273 rs746231594
MIRT569132	hsa-miR-6805-5p	PDE4A	chr19: 55388181 - 55388242 / chr19: 55,899,549-55,899,610	rs1456252142 rs1177733371 rs954064385 rs777273918 rs760798767 rs1446606036 rs201627498 rs377017020 rs780884560 rs769690643 rs969010755 rs775914736 rs1401697504 rs1446728931	rs117041589, rs138536217, rs141631121, rs181069757, rs185056784, rs185863429, rs187169583, rs192034791, rs201268285, rs377183170, rs4252575, rs528137091, rs567238596, rs79362142
MIRT722927	hsa-miR-6869-5p	PDE4C	chr20: 1,392,900 - 1,392,961 / chr20: 1,373,544-1,373,605	rs1308130701 rs1404851784 rs573906524 rs747221280 rs1281602352 rs1458787127 rs1363595753	rs568726885, rs572494879, rs562597475, rs530036093, rs146586832, rs558525029, rs77090669, rs529076107, rs112432732, rs569342779, rs563469064, rs530036093, rs2317432, rs575553782, rs567158457
MIRT529283	hsa-miR-1292-3p	PDE4C	chr20: 2,652,777 - 2,652,842 / chr20: 2,633,423-2,633,488	rs73576045 rs1407824703 rs779374890 rs1186948032 rs748700095 rs772737999 rs534475812 rs770630297 rs553051624 rs1174896672 rs752660814	rs73576045: rs73576045, rs60686597, rs61702430, rs73576068, rs61752514, rs73576089, rs61640637, rs111562634, rs111746624, rs57219085, rs58407779, rs73576048, rs141447402, rs73576071, rs112075991, rs73578009, rs141531050, rs141716601, rs540220446, rs111876428, rs7263026, rs536841537, rs61330253, rs184387389, rs115995530, rs192741074, rs75665408, rs578085950, rs113466868, rs549757310, rs367545865, …
MIRT495751	hsa-miR-663a	PDE4C	chr20: 26,208,186 - 26,208,278 / chr20: 26,188,822-26,188,914	rs763494090 rs775925355 rs1385933182 rs1385027202 rs1246200170 rs1207687757 rs770316680 rs1266554041 rs746163362 rs541236537 rs1040290571	rs541465532, rs141502622, rs536643147, rs565059766, rs549219816, rs574841353, rs557479076, rs542475605, rs146675170, rs559216447, rs145054937, rs138856612
MIRT700986	hsa-miR-3646	PDE4D	chr20: 44,408,120 - 44,408,203 / chr20: 43,036,760-43,036,843	rs886405649 rs1279340180 rs1173458065 rs1417739795
MIRT495756	hsa-miR-645	PDE4C	chr20: 50,585,786 - 50,585,879 / chr20: 49,202,323-49,202,416	rs201355281 rs781233144 rs774296333 rs1252858131 rs373099143 rs771612777
MIRT700979	hsa-miR-4325	PDE4D	chr20: 57,321,502 - 57,321,591 / chr20: 55,896,558-55,896,647	rs1439858250 rs1180872219 rs558548495 rs1375437579
MIRT678436	hsa-miR-4532 (This entry corresponds to 2 locations in Ensembl database)	PDE4C	chr20: 57,895,394 - 57,895,444
MIRT492798	hsa-miR-6130	PDE4A	chr21: 23,079,284 - 23,079,392 / chr21: 24,451,606-24,451,714	rs1483123092 rs967371141 rs1219882677
MIRT684638	hsa-miR-6508-3p	PDE4C	chr21: 39,447,010 - 39,447,069 / chr21: 40,818,936-40,818,995	rs567356398 rs1301715163 rs1385305920 rs1303597394	rs148549582, rs566533284, rs570021547, rs546380853, rs547488467, rs185603800, rs576807445, rs544469407, rs576805798, rs11088491, rs535510697, rs554149791, rs537905831, rs564256192, rs542589032, rs190259271, rs187366521, rs566110462, rs553664862, rs575828927, rs569807604, rs577049143, rs146107292, rs7283782, rs150040571, rs73904101, rs114389914, rs571981790, rs148549582, rs147226595, rs80192439, r…
MIRT471505	hsa-miR-4760-3p	PDE4D	chr21: 40,212,352 - 40,212,431 / There is no ungapped mapping of this gene onto the GRCh37 assembly.	rs976906863 rs1344138336 rs961108219 rs1269734918
MIRT492796	hsa-miR-185-5p	PDE4A	chr22: 20,033,139 - 20,033,220 / chr22: 20,020,662-20,020,743	rs1398989482 rs761385932 rs1249170072 rs770235403 rs775856637
MIRT626054	hsa-miR-1306-5p	PDE4C	chr22: 20,086,058 - 20,086,142 / chr22: 20,073,581-20,073,665	rs1197492175 rs1245517093
MIRT678434	hsa-miR-3653-5p (This entry corresponds to multiple locations in Ensembl database)	PDE4C	chr22: 29,333,158 - 29,333,267
MIRT678440	hsa-miR-6819-3p	PDE4C	chr22: 36,286,847 - 36,286,907 / chr22: 36,682,893-36,682,953	rs1279530967 rs967579979 rs776891214 rs771166635 rs747037324 rs879248090 rs1485325191 rs778157316
MIRT492792	hsa-miR-1249-5p	PDE4A	chr22: 45,200,954 - 45,201,019 / ch22: 45,596,835-45,596,900	rs1428329405 rs761335728 rs1029013080 rs1399375206 rs776038412 rs568509176 rs753665756 rs766236574 rs746269146 rs779104734 rs1437874588 rs997039598	rs554814721, rs141459435, rs577901719, rs545041062, rs530094068, rs568556556, rs544597584, rs532771004, rs552611438, rs541771814
MIRT626052	hsa-miR-660-3p	PDE4C	chrX: 50,013,241 - 50,013,337 / There is no ungapped mapping of this gene onto the GRCh37 assembly.	rs1221699333 rs781893004 rs180785970 rs1272406504	rs191879339, rs182707770, rs191569465, rs190604647, rs191263247, rs188965353, rs144153388, rs190410601, rs186512870, rs200616659, rs190038034, rs183839564, rs185663740, rs184680864, rs186054011, rs190920233, rs184185388, rs371090951, rs182214587, rs190920233, rs185663740, rs184680864, rs185424074, rs186512870, rs144153388, rs188965353, rs191879339, rs185954911, rs371090951, rs184185388, rs1860540…
MIRT535439	hsa-miR-6857-3p	PDE4D	chrX: 53,405,673 - 53,405,765 / There is no ungapped mapping of this gene onto the GRCh37 assembly.	rs782334083 rs782154851 rs782726958
MIRT144178	hsa-miR-374a-5p	PDE4B	chrX: 74,287,286 - 74,287,357 / chrX: 73,507,121-73,507,192	rs753639076 rs1220488786 rs1360532268
MIRT495755	hsa-miR-6087 (This entry corresponds to multiple locations in Ensembl database)	PDE4C	chrX: 109,054,542 - 109,054,590
MIRT495758	hsa-miR-652-5p	PDE4C	chrX: 110,055,329 - 110,055,426 / chrX: 109,298,557-109,298,654	rs1190912665 rs764807770 rs1481577065 rs752369623 rs1399682612 rs758722038 rs1410552952
MIRT722936	hsa-miR-764	PDE4C	chrX: 114,639,435 - 114,639,519 / There is no ungapped mapping of this gene onto the GRCh37 assembly.	rs1287058792 rs781904343 rs1454319111 rs377648254
MIRT492807	hsa-miR-1911-3p	PDE4A	chrX: 114,763,184 - 114,763,263 / There is no ungapped mapping of this gene onto the GRCh37 assembly.	rs1210764818 rs781866646
MIRT614088	hsa-miR-3672	PDE4C	chrX: 121,370,972 - 121,371,053 / chrX: 120,504,826-120,504,907	rs1267817448 rs770001937 rs1483805210
MIRT684663	hsa-miR-20b-5p	PDE4C	chrX: 134,169,809 - 134,169,877 / chrX: 133,303,839-133,303,907	rs747729219 rs767346918 rs754656512 rs753560613
MIRT471507	hsa-miR-18b-5p	PDE4D	chrX: 134,170,041 - 134,170,111 / chrX: 133,304,071-133,304,141	rs1377904475 rs1282801352 rs1437793580 rs1435263011
MIRT684667	hsa-miR-106a-5p	PDE4C	chrX: 134,170,198 - 134,170,278 / chrX: 133,304,228-133,304,308	rs773368750 rs780277802
MIRT495757	hsa-miR-542-5p	PDE4C	chrX: 134,541,341 - 134,541,437 / chrX: 133,675,371-133,675,467	rs755616410 rs749859316 rs1481446248 rs1197412690 rs767076254 rs1186618770 rs756844361 rs751218028 rs1205704153 rs1352891901 rs763873021 rs762795420 rs377444552
MIRT700987	hsa-miR-424-3p	PDE4D	chrX: 134,546,614 - 134,546,711 / chrX: 133,680,644-133,680,741	rs745987032 rs1292655901 rs1245299737 rs1476106578 rs1240344565 rs888095819 rs1486362336
MIRT471492	hsa-miR-424-5p
MIRT709572	hsa-miR-504-5p	PDE4A	chrX: 138,667,711 - 138,667,793 / chrX: 137,749,872-137,749,954	rs1297440872 rs1429220261 rs745623382 rs770027520
MIRT678428	hsa-miR-513c-5p	PDE4C	chrX: 147,189,704 - 147,189,787 / There is no ungapped mapping of this gene onto the GRCh37 assembly.	rs1198915942 rs781939345 rs782303096 rs782290927 rs782660543
MIRT678427	hsa-miR-514b-5p	PDE4C	chrX: 147,250,151 - 147,250,230 / There is no ungapped mapping of this gene onto the GRCh37 assembly.	rs1260150563 rs1440758764
MIRT735265	hsa-miR-105-5p (This entry corresponds to 2 genes in Ensembl database, 105-1 & 105-2)	PDE4D	chrX: 152,392,219 - 152,392,299	rs760021174 rs1185699739 rs72631816 rs959507604 rs1242552936 rs761622808 rs376488461
* miRTarBase identifiers
** SNPs shown in bold and underlined display r2 values >0.8 with the SNPs shown in column E
